# Supplementary material for: DNA Methylation Reflects Cis‐Genetic Differentiation Across the European Crow Hybrid Zone
Source: Mol Ecol. 2025 Jul 10;34(21):e70026. doi: 10.1111/mec.70026 (PMC12573725; doi:10.1111/mec.70026)
Supplement: Supplementary file 2 — Data S2. [file MEC-34-e70026-s001.xlsx]

## Sheet: S1
Table S1. Metadata corresponding to the experimental sampling designs. Genotype and Hybrid indices were measured in an external study (Knief et al. 2019). ComGar.WGBS indicates the whole genome bisulfite samples.
Number	Library	Short_ID	Experiment	SRA Biosample	SRR Accessions	Species	Sex	Stage	ID	Tissue	Coverage (Mean)	Chr18_Hybrid_Index	Capture_Year	Age (Days)	Sampling_Date	Latitude	Longitude	Region
1	D_Ba_H02_BL_CHK_M	H_Ba_H02	HybZon	SAMN15831460	SRR12472153,SRR12472198	Hybrid	Male	Chick	H02	Blood	36.6	1	2008	11	2008-05-03	52.497	12.402	Brandenburg
2	D_Ba_H09_BL_CHK_M	H_Ba_H09	HybZon	SAMN15831458	SRR12472167,SRR12472166,SRR12472165	Hybrid	Male	Chick	H09	Blood	36.3	0.994047	2008	22	2008-05-12	52.497	12.402	Brandenburg
3	D_Ba_H19_BL_CHK_M	H_Ba_H19	HybZon	SAMN15831452	SRR12472179,SRR12472178	Hybrid	Male	Chick	H19	Blood	42.5	0.42467	2008	17	2008-05-12	52.497	12.402	Brandenburg
4	D_Ba_H21_BL_CHK_M	H_Ba_H21	HybZon	SAMN15831456	SRR12472187,SRR12472174	Hybrid	Male	Chick	H21	Blood	46.5	0.977789	2008	19	2008-05-12	52.497	12.402	Brandenburg
5	D_Hi_C03_BL_CHK_M	H_Hi_C03	HybZon	SAMN15831453	SRR12472163,SRR12472164	Hybrid	Male	Chick	C03	Blood	41.1	0	2014	23	2014-05-12	50.97	13.124	Sachsen
6	D_Ko_C22_BL_CHK_M	D_Ko_C22	HybZon	SAMN15831468	SRR12472162,SRR12472161,SRR12472160	C.corone	Male	Chick	C22	Blood	39	0	2014	15	2014-05-06	47.676	9.198	Baden_Württemberg
7	D_Ko_C40_BL_CHK_M	D_Ko_C40	HybZon	SAMN15831469	SRR12472159,SRR12472158	C.corone	Male	Chick	C40	Blood	35.5	0	2014	19	2014-05-07	47.676	9.198	Baden_Württemberg
8	D_Ko_C42_BL_CHK_M	D_Ko_C42	HybZon	SAMN15831470	SRR12472157,SRR12472156	C.corone	Male	Chick	C42	Blood	34.6	0	2014	15	2014-05-07	47.676	9.198	Baden_Württemberg
9	D_Ku_H02_BL_CHK_M	H_Ku_H02	HybZon	SAMN15831465	SRR12472155,SRR12472154,SRR12472152	Hybrid	Male	Chick	H02	Blood	52.7	0.994724	2008	20	2008-05-04	52.493	12.45	Brandenburg
10	D_Lo_C19_BL_CHK_M	H_Lo_C19	HybZon	SAMN15831450	SRR12472151,SRR12472150	Hybrid	Male	Chick	C19	Blood	53	0	2014	25	2014-05-16	50.859	12.762	Sachsen
11	D_Lo_C20_BL_CHK_M	H_Lo_C20	HybZon	SAMN15831451	SRR12472149,SRR12472148	Hybrid	Male	Chick	C20	Blood	47.4	0.0409099	2014	22	2014-05-16	50.859	12.762	Sachsen
12	D_Ne_Y14_BL_CHK_M	H_Ne_Y14	HybZon	SAMN15831464	SRR12472145,SRR12472144,SRR12472143	Hybrid	Male	Chick	Y14	Blood	48.6	0.514977	2013	14	2013-05-14	51.271	14.327	Sachsen
13	D_Ne_Y36_BL_CHK_M	H_Ne_Y36	HybZon	SAMN15831462	SRR12472195,SRR12472194	Hybrid	Male	Chick	Y36	Blood	61	1	2013	16	2013-05-15	51.271	14.327	Sachsen
14	D_Ne_Y40_BL_CHK_M	H_Ne_Y40	HybZon	SAMN15831461	SRR12472193,SRR12472192,SRR12472191	Hybrid	Male	Chick	Y40	Blood	37.6	0.985213	2013	16	2013-05-15	51.271	14.327	Sachsen
15	D_Ne_Y42_BL_CHK_M	H_Ne_Y42	HybZon	SAMN15831459	SRR12472190,SRR12472189	Hybrid	Male	Chick	Y42	Blood	45.2	0.45395	2013	21	2013-05-15	51.271	14.327	Sachsen
16	D_Rb_Y08_BL_CHK_M	H_Rb_Y08	HybZon	SAMN15831457	SRR12472185,SRR12472184,SRR12472183	Hybrid	Male	Chick	Y08	Blood	30.82	0	2013	11	2013-05-16	51.213	13.724	Sachsen
17	D_Rb_Y15_BL_CHK_M	H_Rb_Y15	HybZon	SAMN15831455	SRR12472177,SRR12472176,SRR12472175	Hybrid	Male	Chick	Y15	Blood	43.2	0.498227	2013	21	2013-05-17	51.213	13.724	Sachsen
18	S_Up_H77_BL_CHK_M	S_Up_H77	HybZon	SAMN15831471	SRR12472173,SRR12472172	C.cornix	Male	Chick	H77	Blood	44.1	1	2014	23	2014-05-01	59.858	17.643	Uppland
19	S_Up_H80_BL_CHK_M	S_Up_H80	HybZon	SAMN15831472	SRR12472171,SRR12472170	C.cornix	Male	Chick	H80	Blood	54.3	1	2014	27	2014-05-01	59.858	17.643	Uppland
20	S_Up_H81_BL_CHK_M	S_Up_H81	HybZon	SAMN15831473	SRR12472169,SRR12472168	C.cornix	Male	Chick	H81	Blood	48	1	2014	23	2014-05-01	59.858	17.643	Uppland
21	D_Ne_Y31_BL_CHK_M	H_Ne_Y31	HybZon	SAMN15831467	SRR12472197,SRR12472196	C.cornix	Male	Chick	Y31	Blood	24.32	0.984767	2013	7	2013-05-15	51.271	14.327	Sachsen
22	D_Rb_Y13_BL_CHK_M	H_Rb_Y13	HybZon	SAMN15831466	SRR12472182,SRR12472181,SRR12472180	C.cornix	Male	Chick	Y13	Blood	28.58	0.52806	2013	15	2013-05-16	51.213	13.724	Sachsen
23	D_Ko_C29_BL_ADL_F	D_Ko_C29_BL_ADL_F	ComGar	SAMN13509844	SRR10606866	C.corone	Female	Mature	C29	Blood	31.26	0	2014	923	2016-10-31	47.676	9.198	Baden_Württemberg
24	D_Ko_C29_BL_CHK_F	D_Ko_C29_BL_CHK_F	ComGar	SAMN13509834	SRR10606868	C.corone	Female	Chick	C29	Blood	26.06	0	2014	14	2014-05-06	47.676	9.198	Baden_Württemberg
25	D_Ko_C29_BL_YRL_F	D_Ko_C29_BL_YRL_F	ComGar	SAMN13509836	SRR10606856	C.corone	Female	Immature	C29	Blood	24.09	0	2014	558	2015-11-01	47.676	9.198	Baden_Württemberg
26	D_Ko_C31_BL_ADL_M	D_Ko_C31_BL_ADL_M	ComGar	SAMN13509849	SRR10606861	C.corone	Male	Mature	C31	Blood	41.19	0	2014	930	2016-10-31	47.676	9.198	Baden_Württemberg
27	D_Ko_C31_BL_CHK_M	D_Ko_C31_BL_CHK_M	ComGar	SAMN13509851	SRR10606859	C.corone	Male	Chick	C31	Blood	39.39	0	2014	21	2014-05-20	47.676	9.198	Baden_Württemberg
28	D_Ko_C31_BL_YRL_M	D_Ko_C31_BL_YRL_M	ComGar	SAMN13509837	SRR10606845	C.corone	Male	Immature	C31	Blood	30.9	0	2014	565	2015-11-01	47.676	9.198	Baden_Württemberg
29	D_Ko_C36_BL_ADL_M	D_Ko_C36_BL_ADL_M	ComGar	SAMN13509854	SRR10606855	C.corone	Male	Mature	C36	Blood	37.06	0	2014	924	2016-10-31	47.676	9.198	Baden_Württemberg
30	D_Ko_C36_BL_CHK_M	D_Ko_C36_BL_CHK_M	ComGar	SAMN13509853	SRR10606857	C.corone	Male	Chick	C36	Blood	31.92	0	2014	16	2014-05-25	47.676	9.198	Baden_Württemberg
31	D_Ko_C36_BL_YRL_M	D_Ko_C36_BL_YRL_M	ComGar	SAMN13509845	SRR10606865	C.corone	Male	Immature	C36	Blood	39.15	0	2014	559	2015-11-01	47.676	9.198	Baden_Württemberg
32	D_Ko_C45_BL_ADL_F	D_Ko_C45_BL_ADL_F	ComGar	SAMN13509855	SRR10606854	C.corone	Female	Mature	C45	Blood	32.88	0	2014	929	2016-10-31	47.676	9.198	Baden_Württemberg
33	D_Ko_C45_BL_CHK_F	D_Ko_C45_BL_CHK_F	ComGar	SAMN13509846	SRR10606864	C.corone	Female	Chick	C45	Blood	29.59	0	2014	22	2014-05-08	47.676	9.198	Baden_Württemberg
34	D_Ko_C45_BL_YRL_F	D_Ko_C45_BL_YRL_F	ComGar	SAMN13509840	SRR10606812	C.corone	Female	Immature	C45	Blood	26.45	0	2014	564	2015-11-01	47.676	9.198	Baden_Württemberg
35	S_Up_H59_BL_ADL_M	S_Up_H59_BL_ADL_M	ComGar	SAMN13509856	SRR10606853	C.cornix	Male	Mature	H59	Blood	23.53	1	2014	921	2016-10-31	59.858	17.643	Uppland
36	S_Up_H59_BL_CHK_M	S_Up_H59_BL_CHK_M	ComGar	SAMN13509842	SRR10606790	C.cornix	Male	Chick	H59	Blood	18.89	1	2014	26	2014-05-20	59.858	17.643	Uppland
37	S_Up_H59_BL_YRL_M	S_Up_H59_BL_YRL_M	ComGar	SAMN13509835	SRR10606867	C.cornix	Male	Immature	H59	Blood	20.23	1	2014	556	2015-11-01	59.858	17.643	Uppland
38	S_Up_H60_BL_ADL_F	S_Up_H60_BL_ADL_F	ComGar	SAMN13509843	SRR10606783	C.cornix	Female	Mature	H60	Blood	37.71	1	2014	921	2016-10-31	59.858	17.643	Uppland
39	S_Up_H60_BL_CHK_F	S_Up_H60_BL_CHK_F	ComGar	SAMN13509857	SRR10606852	C.cornix	Female	Chick	H60	Blood	23.71	1	2014	26	2014-05-20	59.858	17.643	Uppland
40	S_Up_H60_BL_YRL_F	S_Up_H60_BL_YRL_F	ComGar	SAMN13509838	SRR10606834	C.cornix	Female	Immature	H60	Blood	41.43	1	2014	556	2015-11-01	59.858	17.643	Uppland
41	S_Up_H65_BL_ADL_F	S_Up_H65_BL_ADL_F	ComGar	SAMN13509848	SRR10606862	C.cornix	Female	Mature	H65	Blood	29.77	1	2014	919	2016-10-31	59.858	17.643	Uppland
42	S_Up_H65_BL_CHK_F	S_Up_H65_BL_CHK_F	ComGar	SAMN13509850	SRR10606860	C.cornix	Female	Chick	H65	Blood	33.19	1	2014	26	2014-05-22	59.858	17.643	Uppland
43	S_Up_H65_BL_YRL_F	S_Up_H65_BL_YRL_F	ComGar	SAMN13509852	SRR10606858	C.cornix	Female	Immature	H65	Blood	37.75	1	2014	554	2015-11-01	59.858	17.643	Uppland
44	S_Up_H75_BL_ADL_M	S_Up_H75_BL_ADL_M	ComGar	SAMN13509841	SRR10606801	C.cornix	Male	Mature	H75	Blood	41.99	1	2014	916	2016-10-31	59.858	17.643	Uppland
45	S_Up_H75_BL_CHK_M	S_Up_H75_BL_CHK_M	ComGar	SAMN13509847	SRR10606863	C.cornix	Male	Chick	H75	Blood	22.63	1	2014	26	2014-05-25	59.858	17.643	Uppland
46	S_Up_H75_BL_YRL_M	S_Up_H75_BL_YRL_M	ComGar	SAMN13509839	SRR10606823	C.cornix	Male	Immature	H75	Blood	27.54	1	2014	551	2015-11-01	59.858	17.643	Uppland
47	D_Ko_C31_BL_ADL_M	D_Ko_C31_BL_ADL_M	ComGar.WGBS	SAMN13509849	SRR10606803,SRR10606802	C.corone	Male	Mature	C31	Blood	21.1	0	2014	930	2016-10-31	47.676	9.198	Baden_Württemberg
48	D_Ko_C31_L_ADL_M	D_Ko_C31_L_ADL_M	ComGar.WGBS	SAMN22377696	SRR16896122,SRR16896121	C.corone	Male	Mature	C31	Liver	16.7	0	2014	930	2016-10-31	47.676	9.198	Baden_Württemberg
49	D_Ko_C31_M_ADL_M	D_Ko_C31_M_ADL_M	ComGar.WGBS	SAMN22377709	SRR16896120,SRR16896119,SRR16896118	C.corone	Male	Mature	C31	Spleen	16.6	0	2014	930	2016-10-31	47.676	9.198	Baden_Württemberg
50	D_Ko_C45_BL_ADL_F	D_Ko_C45_BL_ADL_F	ComGar.WGBS	SAMN13509855	SRR10606800,SRR10606799	C.corone	Female	Mature	C45	Blood	15.8	0	2014	929	2016-10-31	47.676	9.198	Baden_Württemberg
51	D_Ko_C45_L_ADL_F	D_Ko_C45_L_ADL_F	ComGar.WGBS	SAMN22377690	SRR16896117,SRR16896116,SRR16896127	C.corone	Female	Mature	C45	Liver	16.5	0	2014	929	2016-10-31	47.676	9.198	Baden_Württemberg
52	D_Ko_C45_M_ADL_F	D_Ko_C45_M_ADL_F	ComGar.WGBS	SAMN22377703	SRR16896126,SRR16896125,SRR16896124	C.corone	Female	Mature	C45	Spleen	17.7	0	2014	929	2016-10-31	47.676	9.198	Baden_Württemberg
53	S_Up_H59_BL_ADL_M	S_Up_H59_BL_ADL_M	ComGar.WGBS	SAMN13509856	SRR10606792,SRR10606791	C.cornix	Male	Mature	H59	Blood	16.4	1	2014	921	2016-10-31	59.858	17.643	Uppland
54	S_Up_H59_L_ADL_M	S_Up_H59_L_ADL_M	ComGar.WGBS	SAMN13509876	SRR10606789	C.cornix	Male	Mature	H59	Liver	10.9	1	2014	921	2016-10-31	59.858	17.643	Uppland
55	S_Up_H59_M_ADL_M	S_Up_H59_M_ADL_M	ComGar.WGBS	SAMN13509877	SRR10606788	C.cornix	Male	Mature	H59	Spleen	13.7	1	2014	921	2016-10-31	59.858	17.643	Uppland
56	S_Up_H60_BL_ADL_F	S_Up_H60_BL_ADL_F	ComGar.WGBS	SAMN13509843	SRR10606787,SRR10606786	C.cornix	Female	Mature	H60	Blood	15.4	1	2014	921	2016-10-31	59.858	17.643	Uppland
57	S_Up_H60_L_ADL_F	S_Up_H60_L_ADL_F	ComGar.WGBS	SAMN13509878	SRR10606785,SRR16896129,SRR16896128,SRR16896123	C.cornix	Female	Mature	H60	Liver	17.3	1	2014	921	2016-10-31	59.858	17.643	Uppland
58	S_Up_H60_M_ADL_F	S_Up_H60_M_ADL_F	ComGar.WGBS	SAMN13509879	SRR10606784	C.cornix	Female	Mature	H60	Spleen	12.6	1	2014	921	2016-10-31	59.858	17.643	Uppland
59	D_Ko_C02	D_Ko_C02	Whole-genome Resequencing	SAMN02743818	SRR1290010,SRR1290011,SRR1290019,SRR1290024	C.corone	Male	Chick	C02	Blood	13.45	0	2010	NA	2010-05-09	47.676	9.198	Konstanz
60	D_Ko_C04	D_Ko_C04	Whole-genome Resequencing	SAMN02743819	SRR1284299,SRR1284300,SRR1284302,SRR1284304,SRR1284307	C.corone	Male	Chick	C04	Blood	20.38	0	2010	NA	2010-05-10	47.676	9.198	Konstanz
61	D_Ko_C05	D_Ko_C05	Whole-genome Resequencing	SAMN02743820	SRR1284320,SRR1284321,SRR1284322,SRR1284323,SRR1284324	C.corone	Male	Chick	C05	Blood	10.8	0	2010	NA	2010-05-10	47.676	9.198	Konstanz
62	D_Ko_C08	D_Ko_C08	Whole-genome Resequencing	SAMN02743821	SRR1284325,SRR1284326,SRR1284327,SRR1284328	C.corone	Male	Chick	C08	Blood	8.38	0	2010	NA	2010-05-10	47.676	9.198	Konstanz
63	D_Ko_C11	D_Ko_C11	Whole-genome Resequencing	SAMN02743822	SRR1284329,SRR1284330,SRR1284331,SRR1284332	C.corone	Male	Chick	C11	Blood	10.2	0	2010	NA	2010-05-10	47.676	9.198	Konstanz
64	D_Ko_C13	D_Ko_C13	Whole-genome Resequencing	SAMN02743823	SRR1284333,SRR1284334,SRR1284335,SRR1284336,SRR1284337	C.corone	Male	Chick	C13	Blood	21.34	0	2010	NA	2010-05-11	47.676	9.198	Konstanz
65	D_Ko_C15	D_Ko_C15	Whole-genome Resequencing	SAMN02743824	SRR1284338,SRR1284339,SRR1284340,SRR1284341,SRR1284342	C.corone	Male	Chick	C15	Blood	26.88	0	2010	NA	2010-05-11	47.676	9.198	Konstanz
66	D_Ko_C19	D_Ko_C19	Whole-genome Resequencing	SAMN02743825	SRR1284343,SRR1284344,SRR1284345,SRR1284346,SRR1284347	C.corone	Male	Chick	C19	Blood	15.73	0	2010	NA	2010-05-11	47.676	9.198	Konstanz
67	D_Ra_C01	D_Ra_C01	Whole-genome Resequencing	SAMN02743827	SRR1284353,SRR1284354,SRR1284355,SRR1284356,SRR1284357	C.corone	Male	Chick	C01	Blood	11.78	0	2010	NA	2010-05-09	47.755	8.993	Radolfzell
68	D_Ra_C05	D_Ra_C05	Whole-genome Resequencing	SAMN02743828	SRR1284358,SRR1284359,SRR1284360,SRR1284361,SRR1284362,SRR1284363	C.corone	Male	Chick	C05	Blood	18.91	0	2010	NA	2010-05-09	47.755	8.993	Radolfzell
69	D_Ra_C06	D_Ra_C06	Whole-genome Resequencing	SAMN02743829	SRR1284364,SRR1284365,SRR1284366,SRR1284367	C.corone	Male	Chick	C06	Blood	8.03	0	2010	NA	2010-05-09	47.755	8.993	Radolfzell
70	D_Ra_C11	D_Ra_C11	Whole-genome Resequencing	SAMN02743830	SRR1284368,SRR1284369,SRR1284370,SRR1284371,SRR1284372	C.corone	Male	Chick	C11	Blood	12.47	0	2010	NA	2010-05-09	47.755	8.993	Radolfzell
71	D_Ra_C14	D_Ra_C14	Whole-genome Resequencing	SAMN02743831	SRR1284373,SRR1284374,SRR1284375,SRR1284376	C.corone	Male	Chick	C14	Blood	8.04	0	2010	NA	2010-05-12	47.755	8.993	Radolfzell
72	D_Ra_C16	D_Ra_C16	Whole-genome Resequencing	SAMN02743832	SRR1284377,SRR1284378,SRR1284379,SRR1284380,SRR1284381	C.corone	Male	Chick	C16	Blood	21.96	0	2010	NA	2010-05-12	47.755	8.993	Radolfzell
73	S_Ri_H07	S_Ri_H07	Whole-genome Resequencing	SAMN02439821	SRR1269694,SRR1269695,SRR1269696,SRR1269697,SRR1269698	C.cornix	Male	Chick	H07	Blood	8.8	1	2010	NA	2010-04-19	59.75	18.366	Rimbo
74	S_Ri_H23	S_Ri_H23	Whole-genome Resequencing	SAMN02439822	SRR1269699,SRR1269700,SRR1269701,SRR1269702,SRR1269703	C.cornix	Male	Chick	H23	Blood	9.04	1	2010	NA	2010-04-19	59.75	18.366	Rimbo
75	S_Ri_H29	S_Ri_H29	Whole-genome Resequencing	SAMN02439823	SRR1269720,SRR1269721,SRR1269722,SRR1269723	C.cornix	Male	Chick	H29	Blood	9.88	1	2010	NA	2010-04-19	59.75	18.366	Rimbo
76	S_Ri_H43	S_Ri_H43	Whole-genome Resequencing	SAMN02439824	SRR1269724,SRR1269725,SRR1269726,SRR1269727	C.cornix	Male	Chick	H43	Blood	8.64	1	2010	NA	2010-04-19	59.75	18.366	Rimbo
77	S_Up_H03	S_Up_H03	Whole-genome Resequencing	SAMN02439825	SRR1271605,SRR1271606,SRR1271609,SRR1271610,SRR1271611	C.cornix	Male	Chick	H03	Blood	24.69	1	2010	NA	2010-05-25	59.858	17.643	Uppsala
78	S_Up_H09	S_Up_H09	Whole-genome Resequencing	SAMN02439826	SRR1271612,SRR1271614,SRR1271615,SRR1271616,SRR1271617	C.cornix	Male	Chick	H09	Blood	27.13	1	2010	NA	2010-05-25	59.858	17.643	Uppsala
79	S_Up_H16	S_Up_H16	Whole-genome Resequencing	SAMN02439827	SRR1271618,SRR1271619,SRR1271620,SRR1271621	C.cornix	Male	Chick	H16	Blood	8.79	1	2010	NA	2010-05-26	59.858	17.643	Uppsala
80	S_Up_H24	S_Up_H24	Whole-genome Resequencing	SAMN02439828	SRR1271622,SRR1271623,SRR1271624,SRR1271625,SRR1271626	C.cornix	Male	Chick	H24	Blood	20.26	1	2010	NA	2010-05-26	59.858	17.643	Uppsala
81	S_Up_H29	S_Up_H29	Whole-genome Resequencing	SAMN02439829	SRR1271627,SRR1271628,SRR1271629,SRR1271630,SRR1271631	C.cornix	Male	Chick	H29	Blood	30.85	1	2010	NA	2010-05-26	59.858	17.643	Uppsala
82	S_Up_H37	S_Up_H37	Whole-genome Resequencing	SAMN02439830	SRR1271632,SRR1271633,SRR1271634,SRR1271635,SRR1271636	C.cornix	Male	Chick	H37	Blood	11.59	1	2010	NA	2010-05-28	59.858	17.643	Uppsala
83	S_Up_H43	S_Up_H43	Whole-genome Resequencing	SAMN02439831	SRR1271637,SRR1271638,SRR1271639,SRR1271640	C.cornix	Male	Chick	H43	Blood	13.31	1	2010	NA	2010-05-28	59.858	17.643	Uppsala
84	S_Up_H47	S_Up_H47	Whole-genome Resequencing	SAMN02439832	SRR1271641,SRR1271642,SRR1271643,SRR1271644,SRR1271656	C.cornix	Male	Chick	H47	Blood	19.35	1	2010	NA	2010-05-29	59.858	17.643	Uppsala
85	S_Up_H51	S_Up_H51	Whole-genome Resequencing	SAMN02439833	SRR1271660,SRR1271661,SRR1271662,SRR1271663	C.cornix	Male	Chick	H51	Blood	11.03	1	2010	NA	2010-05-30	59.858	17.643	Uppsala
86	S_Up_H52	S_Up_H52	Whole-genome Resequencing	SAMN02439834	SRR1271664,SRR1271665,SRR1271666,SRR1271667	C.cornix	Male	Chick	H52	Blood	11.87	1	2010	NA	2010-05-30	59.858	17.643	Uppsala

## Sheet: S2
Table S2. Aligned and deduplicated read pairs and median genome-wide coverage for the 28 male individuals from the resequencing reanalysis.
Sample	Read Pairs (deduplicated)	Coverage
D_Ko_C02	69837191	13.45
D_Ko_C04	105374933	20.38
D_Ko_C05	55894500	10.8
D_Ko_C08	43433489	8.38
D_Ko_C11	52749744	10.2
D_Ko_C13	110361388	21.34
D_Ko_C15	139088534	26.88
D_Ko_C19	81179063	15.73
D_Ra_C01	60991745	11.78
D_Ra_C05	97719925	18.91
D_Ra_C06	41534864	8.03
D_Ra_C11	64450138	12.47
D_Ra_C14	41731257	8.04
D_Ra_C16	113583231	21.96
S_Ri_H07	45515504	8.8
S_Ri_H23	46710692	9.04
S_Ri_H29	51137965	9.88
S_Ri_H43	44944318	8.64
S_Up_H03	127844278	24.69
S_Up_H09	140411169	27.13
S_Up_H16	45408217	8.79
S_Up_H24	104803530	20.26
S_Up_H29	159584858	30.85
S_Up_H37	59988148	11.59
S_Up_H43	68932053	13.31
S_Up_H47	99990599	19.35
S_Up_H51	57141990	11.03
S_Up_H52	61530349	11.87

## Sheet: S3
Table S3. Total read counts, mapping efficiency, and bisulfite-conversion efficiency across the three DNA methylation experiments. ComGar.WGBS indicates the analyses replicated only within the whole genome bisulfite samples.
Sample	Cleaned Reads (M)	Mapping Efficiency	Experiment	Protocol	Read Orientations	Lambda BS Conversion Rate	mtDNA BS Conversion Rate
D_Ko_C29_BL_ADL_F	31.49	0.39	ComGar	RRBS	Single End	0.989	0.915
D_Ko_C29_BL_CHK_F	23.97	0.439	ComGar	RRBS	Single End	0.991	0.984
D_Ko_C29_BL_YRL_F	22.14	0.424	ComGar	RRBS	Single End	0.99	0.955
D_Ko_C31_BL_ADL_M	26.07	0.508	ComGar	RRBS	Single End	0.991	0.985
D_Ko_C31_BL_CHK_M	31.53	0.459	ComGar	RRBS	Single End	0.99	0.976
D_Ko_C31_BL_YRL_M	21.67	0.469	ComGar	RRBS	Single End	0.989	0.948
D_Ko_C36_BL_ADL_M	28.47	0.47	ComGar	RRBS	Single End	0.991	0.971
D_Ko_C36_BL_CHK_M	24.41	0.487	ComGar	RRBS	Single End	0.991	0.987
D_Ko_C36_BL_YRL_M	30.3	0.467	ComGar	RRBS	Single End	0.991	0.976
D_Ko_C45_BL_ADL_F	25.38	0.442	ComGar	RRBS	Single End	0.989	0.832
D_Ko_C45_BL_CHK_F	24.04	0.465	ComGar	RRBS	Single End	0.99	0.949
D_Ko_C45_BL_YRL_F	22.23	0.454	ComGar	RRBS	Single End	0.991	0.889
S_Up_H59_BL_ADL_M	19.37	0.443	ComGar	RRBS	Single End	0.99	0.96
S_Up_H59_BL_CHK_M	14.65	0.448	ComGar	RRBS	Single End	0.99	0.979
S_Up_H59_BL_YRL_M	17.97	0.409	ComGar	RRBS	Single End	0.991	0.904
S_Up_H60_BL_ADL_F	38.65	0.408	ComGar	RRBS	Single End	0.99	0.985
S_Up_H60_BL_CHK_F	25.7	0.367	ComGar	RRBS	Single End	0.99	0.979
S_Up_H60_BL_YRL_F	33.32	0.45	ComGar	RRBS	Single End	0.991	0.972
S_Up_H65_BL_ADL_F	29.04	0.409	ComGar	RRBS	Single End	0.989	0.942
S_Up_H65_BL_CHK_F	28.91	0.415	ComGar	RRBS	Single End	0.989	0.476
S_Up_H65_BL_YRL_F	30.09	0.461	ComGar	RRBS	Single End	0.991	0.973
S_Up_H75_BL_ADL_M	31.46	0.478	ComGar	RRBS	Single End	0.991	0.978
S_Up_H75_BL_CHK_M	23.76	0.386	ComGar	RRBS	Single End	0.99	0.988
S_Up_H75_BL_YRL_M	27.85	0.391	ComGar	RRBS	Single End	0.991	0.984
D_Ba_H02_BL_CHK_M	27.53	0.403	HybZon	RRBS	Paired End	0.9951	0.99
D_Ba_H09_BL_CHK_M	25.33	0.437	HybZon	RRBS	Paired End	0.9952	0.987
D_Ba_H19_BL_CHK_M	26.04	0.491	HybZon	RRBS	Paired End	0.9952	0.994
D_Ba_H21_BL_CHK_M	31.67	0.454	HybZon	RRBS	Paired End	0.9953	0.99
D_Hi_C03_BL_CHK_M	25.96	0.478	HybZon	RRBS	Paired End	0.9941	0.991
D_Ko_C22_BL_CHK_M	26.49	0.467	HybZon	RRBS	Paired End	0.9938	0.988
D_Ko_C31_BL_YRL_M	26.48	0.447	HybZon	RRBS	Paired End	0.9947	0.989
D_Ko_C40_BL_CHK_M	25.05	0.462	HybZon	RRBS	Paired End	0.9942	0.987
D_Ko_C42_BL_CHK_M	27.27	0.4	HybZon	RRBS	Paired End	0.9941	0.991
D_Ku_H02_BL_CHK_M	27.46	0.51	HybZon	RRBS	Paired End	0.9941	0.986
D_Lo_C19_BL_CHK_M	26.91	0.54	HybZon	RRBS	Paired End	0.9945	0.988
D_Lo_C20_BL_CHK_M	26.1	0.503	HybZon	RRBS	Paired End	0.9946	0.992
D_Ne_Y14_BL_CHK_M	25.9	0.497	HybZon	RRBS	Paired End	0.9936	0.985
D_Ne_Y31_BL_CHK_M	29.71	0.381	HybZon	RRBS	Paired End	0.9932	0.986
D_Ne_Y36_BL_CHK_M	28.12	0.535	HybZon	RRBS	Paired End	0.9923	0.986
D_Ne_Y40_BL_CHK_M	30.02	0.489	HybZon	RRBS	Paired End	0.9929	0.984
D_Ne_Y42_BL_CHK_M	26.11	0.487	HybZon	RRBS	Paired End	0.9926	0.987
D_Rb_Y08_BL_CHK_M	25.86	0.473	HybZon	RRBS	Paired End	0.9927	0.985
D_Rb_Y13_BL_CHK_M	26.34	0.449	HybZon	RRBS	Paired End	0.9933	0.985
D_Rb_Y15_BL_CHK_M	27.12	0.458	HybZon	RRBS	Paired End	0.9925	0.986
S_Up_H65_BL_YRL_F	29.21	0.493	HybZon	RRBS	Paired End	0.9954	0.987
S_Up_H77_BL_CHK_M	27.11	0.476	HybZon	RRBS	Paired End	0.9942	0.993
S_Up_H80_BL_CHK_M	30.45	0.543	HybZon	RRBS	Paired End	0.9945	0.991
S_Up_H81_BL_CHK_M	29.64	0.465	HybZon	RRBS	Paired End	0.9944	0.991
D_Ko_C31_BL_ADL_M	324.48	0.621	ComGar.WGBS	WGBS	Paired End	0.994	0.722
D_Ko_C45_BL_ADL_F	213.86	0.59	ComGar.WGBS	WGBS	Paired End	0.993	0.791
S_Up_H59_BL_ADL_M	314.5	0.63	ComGar.WGBS	WGBS	Paired End	0.993	0.814
S_Up_H59_L_ADL_M	206.55	0.648	ComGar.WGBS	WGBS	Paired End	0.994	0.682
S_Up_H59_M_ADL_M	226.43	0.644	ComGar.WGBS	WGBS	Paired End	0.994	0.397
S_Up_H60_BL_ADL_F	383.57	0.594	ComGar.WGBS	WGBS	Paired End	0.993	0.89
S_Up_H60_L_ADL_F	220.84	0.602	ComGar.WGBS	WGBS	Paired End	0.993	0.815
S_Up_H60_M_ADL_F	246.58	0.631	ComGar.WGBS	WGBS	Paired End	0.994	0.412
D_Ko_C31_M_ADL_M	322.76	0.754	ComGar.WGBS	WGBS	Paired End	0.997	NA
D_Ko_C45_M_ADL_F	316.13	0.769	ComGar.WGBS	WGBS	Paired End	0.9969	NA
D_Ko_C31_L_ADL_M	321.36	0.792	ComGar.WGBS	WGBS	Paired End	0.9974	NA
D_Ko_C45_L_ADL_F	307.25	0.766	ComGar.WGBS	WGBS	Paired End	0.9968	NA
S_Up_H60_L_ADL_F_REP	324.1	0.779	ComGar.WGBS	WGBS	Paired End	0.9971	NA

## Sheet: S4
Table S4. Determinants of global methylation variation. Significance of physiological or environmental variables for explaining global patterns in DNA methylation across all three experiments. First, the optimal distance metric was chosen based on Spearman correlations between a data frame of methylation states and explanatory variables using function 'rankindex' in R. Constrained ordinations usi…
Experiment	Variable	Variance	F	Pr(>F)	Overall dbRDA pseudo-R2	Overall dbRDA alpha (p)	Distance Used
ComGar	Taxon_HoodedCrow	158.09	2.01	0.001	0.136	0.001	Euclidean
ComGar	Age_Chick	211.91	2.69	0.001	0.136	0.001	Euclidean
ComGar	Age_Yearling	56.42	0.72	0.987	0.136	0.001	Euclidean
ComGar	Sex_Male	174.3	2.22	0.001	0.136	0.001	Euclidean
HybZon	Chr18_Hybrid_Index	174.32	1.19	0.038	0.032	0.003	Euclidean
HybZon	Year_2013	221.29	1.51	0.001	0.032	0.003	Euclidean
HybZon	Year_2014	146.75	1	0.369	0.032	0.003	Euclidean
ComGar.WGBS	Taxon_HoodedCrow	0.06	1.6	0.106	0.365	0.001	Gower's Distance
ComGar.WGBS	Tissue_Liver	0.15	3.86	0.001	0.365	0.001	Gower's Distance
ComGar.WGBS	Tissue_Spleen	0.13	3.37	0.001	0.365	0.001	Gower's Distance
ComGar.WGBS	Sex_Male	0.06	1.47	0.1	0.365	0.001	Gower's Distance

## Sheet: S5
Table S5. Overlap between each DNA methylation experiment and the population whole-genome resequencing dataset. Genetic windows were calculated in 5-Kb genome-wide, and have lower overlap with the RRBS datasets, seemingly because of missing resequencing data in areas of high GC content. ComGar.WGBS indicates the analyses replicated only within the whole genome bisulfite samples.
Experiment	Missing Genetic Windows	Total Windows	Percent Missing (%)	GC Content Within Missing Windows	GC Content Outside of Missing Windows
ComGar	356	34441	1.03	68.4	61.4
HybZon	228	37883	0.6	67.9	60
ComGar.WGBS	238	188622	0.126	65.5	47

## Sheet: S6
Table S6. Pairwise correlations between explanatory variables used for supervised machine learning. Relationships between taxonomic DNA methylation divergence (test-statistic estimates from DMP analyses) were averaged in 5-Kb windows (the resolution of the population genetic data), and were modeled with random forests and boosted regression trees using a regression approach. ComGar.WGBS indicates…
Experiment	Term	GC	FST	Relative Chromosomal Position	Length	Haplotype Diversity	Fu & Li's D*	Tajima's D
ComGar	GC-Content	-	-	-	-	-	-	-
ComGar	FST	0	-	-	-	-	-	-
ComGar	Relative Chromosomal Position	0.02	0.03	-	-	-	-	-
ComGar	Chromosome Length	-0.04	-0.02	-0.04	-	-	-	-
ComGar	Haplotype Diversity	-0.2	-0.05	-0.05	0.08	-	-	-
ComGar	Fu & Li's D*	0.04	0	0.04	-0.03	0	-	-
ComGar	Tajima's D	0.03	0.05	0.04	-0.01	0.01	0.62	-
ComGar	Dxy	-0.15	-0.06	0.02	0.05	0.38	0.35	0.44
HybZon	GC-Content	-	-	-	-	-	-	-
HybZon	FST	0	-	-	-	-	-	-
HybZon	Relative Chromosomal Position	0.02	0.03	-	-	-	-	-
HybZon	Chromosome Length	-0.05	-0.02	-0.04	-	-	-	-
HybZon	Haplotype Diversity	-0.21	-0.06	-0.06	0.07	-	-	-
HybZon	Fu & Li's D*	0.05	0	0.04	-0.02	0.02	-	-
HybZon	Tajima's D	0.04	0.05	0.04	0	0.01	0.62	-
HybZon	Dxy	-0.14	-0.05	0.01	0.06	0.37	0.36	0.45
		GC-Content	FST	Chromosome Length	Relative Chromosomal Position	Haplotype Diversity	Fu & Li's D*	Tajima's D
ComGar.WGBS	GC-Content	-	-	-	-	-	-	-
ComGar.WGBS	FST	-0.01	-	-	-	-	-	-
ComGar.WGBS	Chromosome Length	-0.24	-0.03	-	-	-	-	-
ComGar.WGBS	Relative Chromosomal Position	0.01	0.02	-0.02	-	-	-	-
ComGar.WGBS	Haplotype Diversity	-0.19	-0.09	0.07	-0.04	-	-	-
ComGar.WGBS	Fu & Li's D*	0.1	0.01	-0.02	0.01	0.1	-	-
ComGar.WGBS	Tajima's D	0.07	0.06	-0.02	0.02	0.06	0.6	-
ComGar.WGBS	Dxy	-0.03	-0.04	0.07	0.01	0.38	0.4	0.53

## Sheet: S7
Table S7. Machine learning model fit. Associations between DNA methylation were assessed with supervised machine learning, and the entire modelling procedure was replicated 3 times providing error estimates. The process was repeated both as a classification problem with a binary response (binned by quantile thresholds), or as a regression problem, using both random forests and boosted trees. The …
Experiment	Approach	Model Fit Metric	Response (Max Test-Stat in 5KB, or Mean Test-Stat in 5KB)	Mean	SD
ComGar	Classification	Accuracy	Max	0.8	0.000507
ComGar	Regression	RMSE	Max	0.37	0.00062
ComGar	Classification	Accuracy	Mean	0.8	0.000127
ComGar	Regression	RMSE	Mean	0.24	0.000831
HybZon	Classification	Accuracy	Max	0.8	9.69e-05
HybZon	Regression	RMSE	Max	0.29	0.000404
HybZon	Classification	Accuracy	Mean	0.8	0
HybZon	Regression	RMSE	Mean	0.17	0.00129
ComGar.WGBS	Classification	Accuracy	Max	0.8	0.000244967
ComGar.WGBS	Classification	Accuracy	Mean	0.8	0
ComGar.WGBS	Regression	RMSE	Max	0.43	0.000896072
ComGar.WGBS	Regression	RMSE	Mean	0.29	0.000586666
